# Supplementary material for: Simultaneous Determination of Aflatoxin B1 and Ochratoxin A in Cereals by a Novel Electrochemical Aptasensor Using Metal–Organic Framework as Signal Carrier
Source: Foods. 2024 Jul 10;13(14):2177. doi: 10.3390/foods13142177 (PMC11276064; doi:10.3390/foods13142177)
Supplement: Supplementary file 1 [file foods-13-02177-s001.zip]

Archive with 1 entries (1 files):
- foods-2988919-supplementary.pdf
